# Supplementary material for: Strong Inhibitory Activity and Action Modes of Synthetic Maslinic Acid Derivative on Highly Pathogenic Coronaviruses: COVID-19 Drug Candidate
Source: Pathogens. 2021 May 19;10(5):623. doi: 10.3390/pathogens10050623 (PMC8159111; doi:10.3390/pathogens10050623)
Supplement: Supplementary file 1 [file pathogens-10-00623-s001.zip]

Archive with 1 entries (1 files):
- pathogens-1214973-supplementary.pdf
